# Supplementary material for: Effects of silybin on triptorelin-induced bone metabolic abnormalities in prostate cancer revealed based on TMT-based proteomics
Source: PLoS One. 2026 Jan 29;21(1):e0341064. doi: 10.1371/journal.pone.0341064 (PMC12854432; doi:10.1371/journal.pone.0341064)
Supplement: S1 File — (XLSX) [file pone.0341064.s001.xlsx]

## Sheet: Sheet1
Figure 1 a
Concentration of Silybin	24h							48h							72h							96h
Control group	101.82	112.015	94.5388	101.092	105.461	85.0728		100.409	102.699	98.7732	100.245	101.227	96.6467		98.4925	93.8719	104.981	104.195	95.3466	103.113		104.468	94.4645	101.587	94.5445	104.629	100.307
50 group	75.0973	80.4428	101.215	104.688	90.0763	85.4701		86.7872	65.21	80.677	76.7409	70.8564	83.7644		71.3768	81.84	72.5641	67.4699	82.1828	66.9852		58.3688	69.18	68.6317	65.4743	61.5439	67.1576
100 group	53.6965	53.5055	72.8745	83.5938	69.084	64.5299		62.5	50.52	47.6923	46.3855	60.3545	55.5169		44.1844	53.62	54.0757	49.9222	33.2153	45.0663		34.5506	48.6322	43.8596	46.371	33.0435	41.7647
150 group	54.4747	49.8155	49.7976	53.5156	54.5802	60.2564		42.0028	41.2	40.3385	41.6435	42.2652	47.4138		32.4275	36.14	27.8632	27.4527	27.6119	29.9739		25.8156	33.15	23.9447	25.2722	29.8159	31.0015
200 group	39.6887	42.4354	43.3198	40.625	40.8397	48.2906		28.5118	32.61	33.0042	30.0836	27.3481	28.592		24.4565	25.45	25.641	26.8503	27.8918	22.9366		21.3475	24.2	20.8879	25.5054	19.051	22.0913
Concentration of Silybin	24h (Mean ± SD)	48h (Mean ± SD)	72h (Mean ± SD)	96h (Mean ± SD)
Control group	100.00 ± 9.29	100.00 ± 2.09	100.00 ± 4.77	100.00 ± 4.57
50 μmol/L	89.50 ± 11.61 P =0.1446	77.34 ± 8.14 ****(P < 0.0001)	73.74 ± 6.76 ****(P < 0.0001)	65.06 ± 4.28 ****(P < 0.0001)
100 μmol/L	66.21 ± 11.62 ****(P < 0.0001)	53.83 ± 6.70 ****(P < 0.0001)	46.68 ± 7.79 ****(P < 0.0001)	41.37 ± 6.32 ****(P < 0.0001)
150 μmol/L	53.74 ± 3.87 ****(P < 0.0001)	42.48 ± 2.51 ****(P < 0.0001)	30.24 ± 3.46 ****(P < 0.0001)	28.17 ± 3.67 ****(P < 0.0001)
200 μmol/L	42.53 ± 3.11 ****(P < 0.0001)	30.02 ± 2.33 ****(P < 0.0001)	25.54 ± 1.75 ****(P < 0.0001)	22.18 ± 2.34 ****(P < 0.0001)
Figure 1 b
Concentration of Triptorelin	24h							48h							72h							96h
Control	101.82	112.015	94.5388	101.092	105.461	85.0728		100.409	102.699	98.7732	100.245	101.227	96.6467		98.4925	93.8719	104.981	104.195	95.3466	103.113		104.468	94.4645	101.587	94.5445	104.629	100.307
50	88.3268	85.9779	82.996	90.625	85.4962	120.598		84.2837	80.0819	87.165	93.7326	95.8564	94.5402		81.7029	81.7408	62.5641	80.5508	86.847	81.5812		68.227	85.1362	67.9767	72.7838	65.9348	69.1458
100	91.8288	74.1697	82.5911	104.688	79.771	92.3077		77.3296	71.3506	83.4979	78.273	88.3978	91.3793		72.3732	68.3065	60.3419	73.9243	78.8246	73.0669		57.7305	70.0389	65.4294	79.6267	63.3853	70.7658
150	85.9922	85.6089	87.8543	70.3125	82.8244	78.6325		62.726	58.7995	64.457	55.7103	53.453	56.6092		48.3696	48.0605	50.4274	47.4182	52.0522	48.5665		44.9645	41.8677	38.3552	51.7885	48.4419	44.7717
200	59.144	73.8007	75.3036	75.3906	67.5573	70.5128		57.0236	51.8417	56.6996	50.1393	56.0773	49.4253		44.837	46.4522	44.7863	40.3614	38.9925	41.7029		34.6099	40.1556	31.5138	37.7916	31.4448	40.7216
Concentration of Triptorelin	24h (Mean ± SD)	48h (Mean ± SD)	72h (Mean ± SD)	96h (Mean ± SD)
Control	100.00 ± 9.29	100.00 ± 2.09	100.00 ± 4.77	100.00 ± 4.57
50 μmol/L	92.34 ± 14.09 (P = 0.4810)	89.28 ± 6.40 **(P = 0.0046)	79.16 ± 8.43 ****(P < 0.0001)	71.53 ± 7.03 ****(P < 0.0001)
100 μmol/L	87.56 ± 10.94 (P = 0.1190)	81.70 ± 7.48 ****(P = 0.00021	71.14 ± 6.27 ****(P < 0.0001)	67.83 ± 7.49 ****(P < 0.0001)
150 μmol/L	81.87 ± 6.51 *(P = 0.0134)	58.63 ± 4.25 ****(P < 0.0001)	49.15 ± 1.74 ****(P < 0.0001)	45.03 ± 4.73 ****(P < 0.0001)
200 μmol/L	70.28 ± 6.25 ****(P < 0.0001)	53.53 ± 3.46 ****(P < 0.0001)	42.86 ± 2.93 ****(P < 0.0001)	36.04 ± 4.14 ****(P < 0.0001)
Figure 1 c
Group	24h							48h							72h							96h
Contral	101.82	112.015	94.5388	101.092	105.461	85.0728		100.409	102.699	98.7732	100.245	101.227	96.6467		98.4925	93.8719	104.981	104.195	95.3466	103.113		104.468	94.4645	101.587	94.5445	104.629	100.307
SB	53.6965	53.5055	72.8745	83.5938	69.084	64.5299		62.5	50.52	47.6923	46.3855	60.3545	55.5169		44.1844	53.62	54.0757	49.9222	33.2153	45.0663		34.5506	48.6322	43.8596	46.371	33.0435	41.7647
TRP	59.144	73.8007	75.3036	75.3906	67.5573	70.5128		57.0236	51.8417	56.6996	50.1393	56.0773	49.4253		44.837	46.4522	44.7863	40.3614	38.9925	41.7029		34.6099	40.1556	31.5138	37.7916	31.4448	40.7216
SB+TRP	33.463	30.9963	36.4372	30.4688	34.3511	42.3077		13.9082	14.3247	15.9379	12.8134	18.6464	15.8046		10.8696	11.2583	9.91453	9.46644	12.0336	11.6421		10.9929	10.1946	11.5721	12.2084	9.2068	10.6038
Group	24h (Mean ± SD)	48h (Mean ± SD)	72h (Mean ± SD)	96h (Mean ± SD)
Control	100.00 ± 9.29	100.00 ± 2.09	100.00 ± 4.77	100.00 ± 4.57
SB	66.21 ± 11.62 ****(P < 0.0001)	53.83 ± 6.70 ****(P < 0.0001)	46.68 ± 7.79 ****(P < 0.0001)	41.37 ± 6.32 ****(P < 0.0001)
TRP	70.28 ± 6.25 ****(P < 0.0001)	53.53 ± 3.46 ****(P < 0.0001)	42.86 ± 2.93 ****(P < 0.0001)	36.04 ± 4.14 ****(P < 0.0001)
SB+TRP	34.67 ± 4.34 ****(P < 0.0001)	15.24 ± 2.04 ****(P < 0.0001)	10.86 ± 1.00 ****(P < 0.0001)	10.80 ± 1.05 ****(P < 0.0001)
Figure 1 f
	number of migrated cells
Group	rep1	rep2	rep3	rep4	rep5	Mean ± SD
Control	400	399	415	380	362	391.20±20.51 ****(P < 0.0001)
SB	307	285	289	229	251	272.20±31.52 ****(P < 0.0001)
TRP	215	266	239	216	181	223.40±31.55 ****(P < 0.0001)
SB+TRP	144	136	133	153	169	147.00±14.54 ****(P < 0.0001)
Figure 1 g
	number of invasion cells
Group	rep1	rep2	rep3	rep4	rep5
Control	388	408	395	340	341	374.40±31.77 ****(P < 0.0001)
SB	213	286	279	255	264	259.40±28.66 ****(P < 0.0001)
TRP	202	238	230	186	184	208.00±24.90 ****(P < 0.0001)
SB+TRP	95	96	129	139	134	118.60±21.38 ****(P < 0.0001)
